# Supplementary material for: Habitat-Based Radiomics for Predicting Visceral Pleural Invasion in Subpleural Nodules with Solid Component on Low-Dose CT: A Multicenter Study
Source: Diagnostics (Basel). 2026 Apr 16;16(8):1191. doi: 10.3390/diagnostics16081191 (PMC13114590; doi:10.3390/diagnostics16081191)
Supplement: Supplementary file 1 [file diagnostics-16-01191-s001.zip]

Archive with 1 entries (1 files):
- diagnostics-4222974-supplementary.pdf
